# Supplementary material for: A Comprehensive Bibliometric Study in the Context of Chemical Hazards in Coffee
Source: Toxics. 2024 Jul 22;12(7):526. doi: 10.3390/toxics12070526 (PMC11281111; doi:10.3390/toxics12070526)
Supplement: Supplementary file 1 [file toxics-12-00526-s001.zip]

Archive with 1 entries (1 files):
- toxics-3086600-supplementary.pdf
